# Supplementary material for: Structure–Property Relationships for Fluorinated and Fluorine-Free Superhydrophobic Crack-Free Coatings
Source: Polymers (Basel). 2024 Mar 24;16(7):885. doi: 10.3390/polym16070885 (PMC11013294; doi:10.3390/polym16070885)
Supplement: Supplementary file 1 [file polymers-16-00885-s001.zip]

Archive with 1 entries (1 files):
- polymers-2884995-supplementary.pdf
